# Supplementary material for: Full‐Body AI Agent: A Perspective on Multi‐Scale Collaborative AI for Systemic Biology and Precision Medicine
Source: Adv Sci (Weinh). 2026 May 26;13(36):e20562. doi: 10.1002/advs.202520562 (PMC13317560; doi:10.1002/advs.202520562)
Supplement: Supplementary file 1 — Supporting File 1: advs75822‐sup‐0001‐TableS1‐S8.xlsx. [file ADVS-13-e20562-s002.xlsx]

## Sheet: S1
Biological Level (multi-scales)	Omics Type (multi-omics)	Core Technology	Data Modality (multi-modals)
Molecular	Genomics	WGS	Text
Molecular	Genomics	WES	Text
Molecular	Genomics	Targeted sequencing	Text
Molecular	Genomics	SNP array	Text
Molecular	Genomics	GWAS	Text
Molecular	Genomics	WGS	Numerical
Molecular	Genomics	WES	Numerical
Molecular	Genomics	Targeted sequencing	Numerical
Molecular	Genomics	SNP array	Numerical
Molecular	Genomics	GWAS	Numerical
Molecular	Genomics	FISH	Imaging
Molecular	Genomics	Karyotyping	Imaging
Molecular	Genomics	Gene mapping	Imaging
Molecular	Epigenomics	WGBS	Text
Molecular	Epigenomics	RRBS	Text
Molecular	Epigenomics	450K array	Text
Molecular	Epigenomics	ChIP-seq	Text
Molecular	Epigenomics	ATAC-seq	Text
Molecular	Epigenomics	WGBS	Numerical
Molecular	Epigenomics	RRBS	Numerical
Molecular	Epigenomics	450K array	Numerical
Molecular	Epigenomics	ChIP-seq	Numerical
Molecular	Epigenomics	ATAC-seq	Numerical
Molecular	Epigenomics	Methylation array visualization	Imaging
Molecular	Epigenomics	ATAC-seq signal enrichment plots	Imaging
Molecular	Transcriptomics	RNA-seq	Text
Molecular	Transcriptomics	scRNA-seq	Text
Molecular	Transcriptomics	microarray	Text
Molecular	Transcriptomics	m6A-seq	Text
Molecular	Transcriptomics	CLIP-seq	Text
Molecular	Transcriptomics	RNA-seq	Numerical
Molecular	Transcriptomics	scRNA-seq	Numerical
Molecular	Transcriptomics	microarray	Numerical
Molecular	Transcriptomics	m6A-seq	Numerical
Molecular	Transcriptomics	CLIP-seq	Numerical
Molecular	Transcriptomics	Single-cell UMAP	Imaging
Molecular	Transcriptomics	Single-cell tSNE	Imaging
Molecular	Transcriptomics	RNAscope ISH	Imaging
Molecular	Transcriptomics	scRNA-seq	Text
Molecular	Transcriptomics	snRNA-seq - 10X Genomics	Text
Molecular	Transcriptomics	snRNA-seq - InDrop	Text
Molecular	Transcriptomics	snRNA-seq - Smart-seq2	Text
Molecular	Transcriptomics	Visium Spatial Gene Expression - Spatial mod tech	Imaging
Molecular	Transcriptomics	Slide-seq Spatial Transcriptomics - Spatial mod tech	Imaging
Molecular	Transcriptomics	GeoMx DSP - Spatial mod tech	Imaging
Molecular	Transcriptomics	MERFISH - Spatial mod tech	Imaging
Molecular	Proteomics	LC-MS/MS	Text
Molecular	Proteomics	IP-MS	Text
Molecular	Proteomics	Protein structure analysis	Text
Molecular	Proteomics	LC-MS/MS	Numerical
Molecular	Proteomics	IP-MS	Numerical
Molecular	Proteomics	Protein structure analysis	Numerical
Molecular	Proteomics	WB	Imaging
Molecular	Proteomics	IHC	Imaging
Molecular	Proteomics	MSI	Imaging
Molecular	Proteomics	Single-cell Proteomics	Text
Molecular	Proteomics	CyTOF	Text
Molecular	Proteomics	In situ MSI	Imaging
Molecular	Proteomics	Spatial Proteomics	Imaging
Molecular	Metabolomics	GC-MS	Text
Molecular	Metabolomics	LC-MS	Text
Molecular	Metabolomics	NMR	Text
Molecular	Metabolomics	Lipidomics analysis	Text
Molecular	Metabolomics	GC-MS	Numerical
Molecular	Metabolomics	LC-MS	Numerical
Molecular	Metabolomics	NMR	Numerical
Molecular	Metabolomics	Lipidomics analysis	Numerical
Molecular	Metabolomics	Metabolite chromatogram	Imaging
Molecular	Metabolomics	MALDI-MSI	Imaging
Molecular	Metabolomics	Spatial Metabolomics	Imaging
Molecular	Metabolomics	MALDI-MSI	Imaging
Molecular	Glycomics	Glycan structure analysis	Text
Molecular	Glycomics	Glycosyltransferase activity assay	Text
Molecular	Glycomics	Glycan structure analysis	Numerical
Molecular	Glycomics	Glycosyltransferase activity assay	Numerical
Molecular	Glycomics	Glycan structure visualization	Imaging
Molecular	Glycomics	IHC (glycan antigen detection)	Imaging
Organelle	Mitochondriomics	mtDNA seq	Text
Organelle	Mitochondriomics	Mitochondrial protein MS analysis	Text
Organelle	Mitochondriomics	mtDNA seq	Numerical
Organelle	Mitochondriomics	Mitochondrial protein MS analysis	Numerical
Organelle	Mitochondriomics	Mitochondrial fluo imaging	Imaging
Organelle	Mitochondriomics	EM observation	Imaging
Organelle	ER Omics	ER protein MS analysis	Text
Organelle	ER Omics	UPR pathway gene det	Text
Organelle	ER Omics	ER protein MS analysis	Numerical
Organelle	ER Omics	UPR pathway gene det	Numerical
Organelle	ER Omics	IF (ER localization)	Imaging
Organelle	ER Omics	EM imaging	Imaging
Organelle	Golgi Omics	Golgi protein MS	Text
Organelle	Golgi Omics	Glycan processing intermediate id	Text
Organelle	Golgi Omics	Golgi protein MS	Numerical
Organelle	Golgi Omics	Glycan processing intermediate id	Numerical
Organelle	Golgi Omics	EM imaging	Imaging
Organelle	Golgi Omics	IF localization	Imaging
Organelle	Lysosomics	Lysosomal protein MS	Text
Organelle	Lysosomics	Autophagy-related gene det	Text
Organelle	Lysosomics	Lysosomal protein MS	Numerical
Organelle	Lysosomics	Autophagy-related gene det	Numerical
Organelle	Lysosomics	IF (lysosome localization)	Imaging
Organelle	Lysosomics	EM imaging	Imaging
Cellular	Single-cell omics	scDNA-seq	Text
Cellular	Single-cell omics	scRNA-seq	Text
Cellular	Single-cell omics	scProteomics	Text
Cellular	Single-cell omics	scATAC-seq	Text
Cellular	Single-cell omics	scDNA-seq	Numerical
Cellular	Single-cell omics	scRNA-seq	Numerical
Cellular	Single-cell omics	scProteomics	Numerical
Cellular	Single-cell omics	scATAC-seq	Numerical
Cellular	Single-cell omics	Single-cell Flow Cyt	Imaging
Cellular	Single-cell omics	CyTOF	Imaging
Cellular	Single-cell omics	Single-cell in situ imaging	Imaging
Cellular	Immunomics	BCR seq	Text
Cellular	Immunomics	TCR seq	Text
Cellular	Immunomics	Cytokine det	Text
Cellular	Immunomics	BCR seq	Numerical
Cellular	Immunomics	TCR seq	Numerical
Cellular	Immunomics	Cytokine det	Numerical
Cellular	Immunomics	Flow Cyt	Imaging
Cellular	Immunomics	IF (immune cell localization)	Imaging
Cellular	Cell Functionomics	Cell cycle protein det	Text
Cellular	Cell Functionomics	Apoptosis-related gene expr analysis	Text
Cellular	Cell Functionomics	Cell cycle protein det	Numerical
Cellular	Cell Functionomics	Apoptosis-related gene expr analysis	Numerical
Cellular	Cell Functionomics	Cell migration imaging	Imaging
Cellular	Cell Functionomics	Ca²⁺ signal fluo imaging	Imaging
Cellular	Cell Functionomics	Apoptosis fluo staining	Imaging
Tissue	Spatial Omics	Spatial Transcriptomics - Visium	Text
Tissue	Spatial Omics	Spatial Transcriptomics - Slide-seq	Text
Tissue	Spatial Omics	Spatial Proteomics - CODEX	Text
Tissue	Spatial Omics	Spatial Proteomics - CosMx	Text
Tissue	Spatial Omics	Spatial Metabolomics - MALDI-MSI	Text
Tissue	Spatial Omics	Spatial Transcriptomics - Visium	Numerical
Tissue	Spatial Omics	Spatial Transcriptomics - Slide-seq	Numerical
Tissue	Spatial Omics	Spatial Proteomics - CODEX	Numerical
Tissue	Spatial Omics	Spatial Proteomics - CosMx	Numerical
Tissue	Spatial Omics	Spatial Metabolomics - MALDI-MSI	Numerical
Tissue	Spatial Omics	Spatial Transcriptomics heatmap	Imaging
Tissue	Spatial Omics	In situ MSI	Imaging
Tissue	Spatial Omics	Tissue path sections (H&E staining)	Imaging
Tissue	Spatial Omics	Tissue path sections (IHC staining)	Imaging
Tissue	Histopathology	Path section analysis	Text
Tissue	Histopathology	Tissue biopsy report	Text
Tissue	Histopathology	Path section analysis	Numerical
Tissue	Histopathology	Tissue biopsy report	Numerical
Tissue	Histopathology	Path section imaging (H&E staining)	Imaging
Tissue	Histopathology	Path section imaging (IHC staining)	Imaging
Tissue	Histopathology	Path section imaging (IF staining)	Imaging
Tissue	Histopathology	Digital path scanning	Imaging
Tissue	Tissue-specific omics	Tissue-enriched gene det	Text
Tissue	Tissue-specific omics	Tissue-enriched protein det	Text
Tissue	Tissue-specific omics	Tissue-specific promoter analysis	Text
Tissue	Tissue-specific omics	Tissue-enriched gene det	Numerical
Tissue	Tissue-specific omics	Tissue-enriched protein det	Numerical
Tissue	Tissue-specific omics	Tissue-specific promoter analysis	Numerical
Tissue	Tissue-specific omics	Tissue ISH	Imaging
Tissue	Tissue-specific omics	IHC (tissue-specific proteins)	Imaging
Organ	Organ-Specific Radiomics	CT imaging	Text
Organ	Organ-Specific Radiomics	MRI imaging	Text
Organ	Organ-Specific Radiomics	PET imaging	Text
Organ	Organ-Specific Radiomics	US imaging	Text
Organ	Organ-Specific Radiomics	3D organ recon	Text
Organ	Organ-Specific Radiomics	CT imaging	Numerical
Organ	Organ-Specific Radiomics	MRI imaging	Numerical
Organ	Organ-Specific Radiomics	PET imaging	Numerical
Organ	Organ-Specific Radiomics	US imaging	Numerical
Organ	Organ-Specific Radiomics	3D organ recon	Numerical
Organ	Organ-Specific Radiomics	Med imaging scanning	Imaging
Organ	Organ-Specific Radiomics	3D recon vis	Imaging
Organ	Organ Functional Omics	Organ biopsy Genomics	Text
Organ	Organ Functional Omics	Organ biopsy Transcriptomics	Text
Organ	Organ Functional Omics	Organ biopsy Proteomics	Text
Organ	Organ Functional Omics	Organ-specific marker det	Text
Organ	Organ Functional Omics	Organ biopsy Genomics	Numerical
Organ	Organ Functional Omics	Organ biopsy Transcriptomics	Numerical
Organ	Organ Functional Omics	Organ biopsy Proteomics	Numerical
Organ	Organ Functional Omics	Organ-specific marker det	Numerical
Organ	Organ Functional Omics	Organ biopsy path imaging	Imaging
Organ	Organ Functional Omics	Functional imaging verification	Imaging
Organ	Endoscopic/Interventional Data Omics	Gastrointestinal endoscopy	Text
Organ	Endoscopic/Interventional Data Omics	Bronchial endoscopy	Text
Organ	Endoscopic/Interventional Data Omics	Interventional procedure records	Text
Organ	Endoscopic/Interventional Data Omics	Gastrointestinal endoscopy	Numerical
Organ	Endoscopic/Interventional Data Omics	Bronchial endoscopy	Numerical
Organ	Endoscopic/Interventional Data Omics	Interventional procedure records	Numerical
Organ	Endoscopic/Interventional Data Omics	Endoscopic imaging	Imaging
Organ	Endoscopic/Interventional Data Omics	Interventional procedure imaging	Imaging
Organ System	Axis Omics	Microbiome seq - 16S rRNA	Text
Organ System	Axis Omics	Microbiome seq - Metagenomics	Text
Organ System	Axis Omics	Axis-related gene det	Text
Organ System	Axis Omics	Axis-related protein det	Text
Organ System	Axis Omics	Behavioral data rec	Text
Organ System	Axis Omics	Microbiome seq - 16S rRNA	Numerical
Organ System	Axis Omics	Microbiome seq - Metagenomics	Numerical
Organ System	Axis Omics	Axis-related gene det	Numerical
Organ System	Axis Omics	Axis-related protein det	Numerical
Organ System	Axis Omics	Behavioral data rec	Numerical
Organ System	Axis Omics	Brain functional imaging - fMRI	Imaging
Organ System	Axis Omics	Intestinal endoscopic imaging	Imaging
Organ System	Axis Omics	Organ system 3D recon	Imaging
Organ System	Multi-Organ Correlative Omics	EHR records	Text
Organ System	Multi-Organ Correlative Omics	Whole-body physical exam data	Text
Organ System	Multi-Organ Correlative Omics	GWAS analysis	Text
Organ System	Multi-Organ Correlative Omics	EHR records	Numerical
Organ System	Multi-Organ Correlative Omics	Whole-body physical exam data	Numerical
Organ System	Multi-Organ Correlative Omics	GWAS analysis	Numerical
Organ System	Multi-Organ Correlative Omics	Whole-body MRI	Imaging
Organ System	Multi-Organ Correlative Omics	Multi-organ functional imaging	Imaging
Systemic	Clinical Multimodal Integration	EHR	Text
Systemic	Clinical Multimodal Integration	Med record text	Text
Systemic	Clinical Multimodal Integration	Social behavior questionnaire	Text
Systemic	Clinical Multimodal Integration	Wearable device monitoring	Numerical
Systemic	Clinical Multimodal Integration	Clin biochemical testing	Numerical
Systemic	Clinical Multimodal Integration	Whole-body physical exam data	Numerical
Systemic	Clinical Multimodal Integration	Whole-body imaging exam	Imaging
Systemic	Clinical Multimodal Integration	Body surface monitoring imaging	Imaging
Systemic	Exposomics	Env monitoring data	Text
Systemic	Exposomics	Diet rec	Text
Systemic	Exposomics	Occupational exposure questionnaire	Text
Systemic	Exposomics	Env monitoring data	Numerical
Systemic	Exposomics	Diet rec	Numerical
Systemic	Exposomics	Occupational exposure questionnaire	Numerical
Systemic	Exposomics	Env imaging	Imaging
Systemic	Exposomics	Exposure-related organ damage imaging	Imaging
Systemic	Phenomics	Symptom scales	Text
Systemic	Phenomics	Disease phenotype desc	Text
Systemic	Phenomics	Clin diagnosis text	Text
Systemic	Phenomics	Anthropometric measurements	Numerical
Systemic	Phenomics	Imaging phenotype extraction	Numerical
Systemic	Phenomics	Scale scoring	Numerical
Systemic	Phenomics	Med imaging phenotype extraction	Imaging
Systemic	Phenomics	Body surface feature imaging	Imaging

## Sheet: S2
Multi-omics	Category	Database Name	Detailed Description	Data Type	Species Coverage	Single-Cell Support	Spatial Support	Official Link
Transcriptomics	mRNA	GEO	Largest public gene expression repository, hosting microarray, RNA-seq (bulk/sc) data with raw/processed data and metadata.	Bulk RNA-seq, scRNA-seq, microarray, gene expression profiles	Human, mouse, rat, zebrafish, Drosophila, and other model organisms	Yes	Indirect (raw spatial transcriptomics data available)	https://www.ncbi.nlm.nih.gov/geo/
		ArrayExpress	European functional genomics repository, compatible with MIAME standards, hosting transcriptomics, proteomics and metabolomics data.	Bulk RNA-seq, scRNA-seq, microarray, gene expression profiles	Human, mouse, rat, and other model organisms	Yes	Indirect (raw spatial transcriptomics data available)	https://www.ebi.ac.uk/arrayexpress/
		GTEx	Resource for human tissue gene expression, with RNA-seq data from 54 tissues and eQTL identification paired with genotype data.	Bulk RNA-seq, gene expression profiles, eQTL data	Human only	No	No	https://gtexportal.org/
		TCGA GDC	Integrates multi-omics data from 33 human cancers, providing RNA-seq (bulk/sc) with clinical information and somatic mutations.	Bulk RNA-seq, scRNA-seq, gene expression profiles, clinical data	Human only (cancer samples)	Yes	Indirect (via SpatialTCGA integration)	https://portal.gdc.cancer.gov/
		CellxGene	Broad Institute platform for scRNA-seq data exploration, hosting millions of cells with standardized QC and cell type annotations.	scRNA-seq, cell type annotations, gene expression visualization	Human, mouse, zebrafish, and other model organisms	Yes (core function)	No (focus on single-cell only)	https://singlecell.broadinstitute.org/single_cell
		HCA	International project for human cell reference maps, providing scRNA-seq, spatial transcriptomics and cell type annotations.	scRNA-seq, spatial transcriptomics, cell type reference maps	Human only	Yes (core function)	Yes	https://data.humancellatlas.org/
		HuBMAP	Program for human cellular spatial maps, integrating scRNA-seq, spatial transcriptomics and imaging data.	scRNA-seq, spatial transcriptomics, imaging data, cell spatial localization	Human only	Yes	Yes (core function)	https://portal.hubmapconsortium.org/
		PanglaoDB	scRNA-seq database for human/mouse tissues, providing cell type markers, annotations and identification tools.	scRNA-seq, cell type marker genes, cell type annotations	Human, mouse	Yes (core function)	No	https://panglaodb.se/
		TISCH	scRNA-seq database for tumor immune microenvironments, covering 30+ cancers with immune cell annotations.	scRNA-seq, tumor immune microenvironment, immune cell subtypes	Human only (cancer samples)	Yes (core function)	No	http://tisch.comp-genomics.org/
		CancerSEA	scRNA-seq database for cancer cell functional states, quantifying 14 states with visualization tools.	scRNA-seq, cancer cell functional states, functional scoring	Human only (cancer samples)	Yes (core function)	No	http://biocc.hrbmu.edu.cn/CancerSEA/
		STOmicsDB	Largest spatial transcriptomics database, hosting 17 species, 218 datasets with annotations and interaction analysis.	Spatial transcriptomics, cell type annotations, spatial gene expression	Human, mouse, zebrafish, and other species	Yes (single-cell resolution)	Yes (core function)	https://db.cngb.org/stomics/
		CROST	Spatial transcriptomics repository with single-cell deconvolution, focusing on tumor spatial variable genes.	Spatial transcriptomics, single-cell deconvolution, spatial variable genes	Human, mouse	Yes (via deconvolution)	Yes (core function)	https://ngdc.cncb.ac.cn/crost/
		SPASCER	Single-cell resolution spatial transcriptomics annotation database, with 1082 datasets and cell communication analysis.	Spatial transcriptomics, single-cell resolution annotation, cell communication	Human, mouse, zebrafish, Drosophila	Yes (core function)	Yes (core function)	https://biomedbdc.wchscu.cn/SPASCER/
		SpatialDB	Spatial transcriptomics storage/visualization database, supporting multiple technologies and heatmap generation.	Spatial transcriptomics, gene expression visualization, heatmaps	Human, mouse	No (but supports single-cell resolution data)	Yes (core function)	https://spatialdb.org/
		MERFISH DB	Spatial single-molecule RNA sequencing database, providing ultra-high-resolution spatial expression maps.	Spatial single-molecule RNA sequencing, high-resolution spatial expression	Human, mouse	Yes (single-molecule resolution)	Yes (core function)	https://merfish-db.org/
		SpatialTCGA	Integrates spatial transcriptomics with TCGA data, focusing on tumor spatial heterogeneity and immune cell distribution.	Spatial transcriptomics, TCGA integration, tumor spatial heterogeneity	Human only (cancer samples)	No (but supports single-cell resolution data)	Yes (core function)	https://spatialtcga.org/
	Small RNAs	miRBase	Authoritative miRNA database, providing sequences, hairpin structures, mature sequences and species annotations.	miRNA sequences, hairpin structures, mature sequences	All species with known miRNAs (human, mouse, fly, worm, etc.)	No	No	https://www.mirbase.org/
		miRTarBase	Database of experimentally validated miRNA-target interactions, annotated with experimental methods.	miRNA-mRNA interactions, experimental validation data	Human, mouse, rat, and other model organisms	No	No	https://mirtarbase.cuhk.edu.cn/
		starBase	Database for RNA-RNA/RNA-protein interactions, focusing on small RNAs with CLIP-seq supported high-confidence data.	miRNA-mRNA/lncRNA/circRNA interactions, RNA-protein interactions	Human, mouse	No	No	https://rna.sysu.edu.cn/starbase/
		DIANA-TarBase	Manually curated miRNA-target interaction database with high quality and pathway analysis tools.	miRNA-mRNA interactions, manual curation, pathway analysis	Human, mouse, rat	No	No	https://dianalab.e-ce.uth.gr/tarbase/
		piRNABank	Comprehensive piRNA database, providing sequences, expression profiles, targets and focusing on germline function.	piRNA sequences, expression profiles, target predictions	Human, mouse, Drosophila, zebrafish, and other species	No	No	http://pirnabank.ibab.ac.in/
		scSmallRNA DB	Dedicated single-cell small RNA-seq database, hosting miRNA/tsRNA/piRNA data with QC and visualization tools.	Single-cell small RNA-seq, miRNA/tsRNA/piRNA expression	Human, mouse	Yes (core function)	No	https://www.scsmallrna.org/
	RNA Modifications	MODOMICS	Comprehensive RNA modification database, covering structures, enzymes, pathways and disease associations.	RNA modification structures, enzymes, pathways, disease associations	All species (human, mouse, bacteria, archaea, etc.)	No	No	https://iimcb.genesilico.pl/modomics/
		RMBase	RNA modification site database, identified by high-throughput sequencing, focusing on mRNA/lncRNA modifications.	RNA modification sites (m6A, m1A, ψ, etc.), high-throughput data	Human, mouse, rat	No	No	http://rna.sysu.edu.cn/rmbase/
		m6A-Atlas	Dedicated mRNA m6A modification database, providing sites, annotations and expression correlations.	mRNA m6A modification sites, functional annotations, expression data	Human, mouse, zebrafish, Arabidopsis	No	No	https://www.xjtlu.edu.cn/biologicalsciences/atlas
		m5C-Atlas	Dedicated RNA m5C modification database, providing sites, enzymes and functional predictions.	RNA m5C modification sites, enzymes, functional predictions	Human, mouse, rat, yeast	No	No	https://www.xjtlu.edu.cn/biologicalsciences/m5c-atlas
		scm6Aseq DB	Dedicated single-cell m6A-seq database, providing single-cell level m6A sites and expression correlations.	Single-cell m6A-seq, mRNA m6A modification sites	Human, mouse	Yes (core function)	No	https://www.scm6aseqdb.com/
Genomics	DNA	GenBank	Largest public nucleotide sequence repository, maintained by NCBI, hosting genomic DNA, cDNA, mRNA and small RNA.	Nucleotide sequences (genomic DNA, cDNA, mRNA, small RNA)	All species (human, animal, plant, bacteria, virus)	No	No	https://www.ncbi.nlm.nih.gov/genbank/
		RefSeq	High-quality manually curated reference sequence database, serving as a gold standard for genome annotation.	Reference sequences (genomic DNA, mRNA, protein)	Human, mouse, rat, and other model organisms	No	No	https://www.ncbi.nlm.nih.gov/refseq/
		Ensembl	Genome browser and annotation database, providing gene structures, regulatory elements and variant annotations.	Genome annotations, gene structures, regulatory elements, variants	Human, mouse, rat, zebrafish, Drosophila, and other species	No	No	https://www.ensembl.org/
		gnomAD	Aggregates genomic sequencing data to provide allele frequencies for genetic variants, key for variant interpretation.	Genetic variants (SNPs, indels, SVs), allele frequencies	Human only (non-diseased populations)	No	No	https://gnomad.broadinstitute.org/
		1000 Genomes	International project providing human genetic variation map, with WGS data from 2,504 individuals across 26 populations.	Whole-genome sequencing data, genetic variants, population diversity	Human only (26 global populations)	No	No	https://www.internationalgenome.org/
		ClinVar	Database of human genetic variants and clinical significance, integrating data from labs, studies and literature.	Clinical genetic variants, clinical significance annotations	Human only	No	No	https://www.ncbi.nlm.nih.gov/clinvar/
		COSMIC	Database of somatic mutations in human cancers, with annotations for cancer type and functional impact.	Somatic mutations, cancer type annotations, functional impact	Human only (cancer samples)	No	No	https://cancer.sanger.ac.uk/cosmic
		DGV	Repository of human genomic structural variants, including CNVs, deletions, duplications and inversions.	Structural variants (CNVs, deletions, duplications, inversions)	Human only	No	No	https://dgv.tcag.ca/dgv/app/home
	DNA Perturbation	DepMap (Dependency Map)	Comprehensive database of cancer cell line genetic dependencies, providing CRISPR-Cas9 knockout, RNAi, and small molecule perturbation data, paired with gene expression and copy number variation data.	CRISPR knockout data, RNAi knockdown data, small molecule perturbation data, gene dependency scores, cell line metadata	Human only (cancer cell lines)	No (bulk cell line data)	No	https://depmap.org/portal/
		CRISPRessoDB	Database of CRISPR-Cas9 editing results, hosting indel frequencies, editing efficiency, and off-target effects from various cell types, organisms and CRISPR systems.	CRISPR editing efficiency, indel frequencies, off-target scores, editing outcome annotations	Human, mouse, zebrafish, Drosophila, and other model organisms	No (bulk editing data)	No	https://crispresso.pinellolab.org/
		GEPIA2 Perturbation	Extension of GEPIA2, providing gene perturbation (knockout/overexpression) effects on gene expression, survival, and pathway activity, integrated with TCGA and GTEx data.	Gene knockout/overexpression data, gene expression changes, survival impact, pathway enrichment results	Human only (cancer and normal tissues/cell lines)	No	No	https://gepia2.cancer-pku.cn/#perturbation
		RNAiDB	Database of RNA interference (RNAi) perturbation data, hosting siRNA/shRNA knockdown results, target gene validation, and phenotypic effects across various cell lines and organisms.	siRNA/shRNA sequences, knockdown efficiency, target gene expression changes, phenotypic annotations	Human, mouse, rat, Drosophila, C. elegans, and other model organisms	No	No	https://rnai.org/
		CRISPR-Cas9 Database	Authoritative database for CRISPR-Cas9 perturbation, providing guide RNA (gRNA) sequences, on-target efficiency, off-target predictions, and perturbation phenotypes from published studies.	gRNA sequences, on-target efficiency scores, off-target predictions, perturbation phenotypes, gene knockout results	Human, mouse, rat, zebrafish, and other model organisms	No	No	https://crispr.dbcls.jp/
		Achilles Project	Part of DepMap, focusing on CRISPR-Cas9 knockout screens in hundreds of human cancer cell lines, providing gene dependency scores and essential gene identification.	CRISPR knockout screens, gene dependency scores, essential gene lists, cell line dependency profiles	Human only (cancer cell lines)	No	No	https://depmap.org/portal/achilles/
		scCRISPRdb	Dedicated single-cell CRISPR perturbation database, hosting scCRISPR-seq data, integrating single-cell gene expression with CRISPR knockout effects, and providing cell type-specific perturbation analysis.	scCRISPR-seq data, single-cell gene expression, knockout effects, cell type-specific perturbation profiles	Human, mouse	Yes (core function)	No	https://sccrisprdb.com/
Epigenomics	DNA Methylation	TCGA DNA Methylation	Integrated with TCGA GDC, providing genome-wide DNA methylation data (450K/EPIC arrays, WGBS) from 33 human cancers, paired with clinical and multi-omics data for cancer methylation research.	DNA methylation profiles (450K/EPIC arrays, WGBS), methylation beta values, CpG site annotations	Human only (cancer samples)	No (bulk data only)	No	https://portal.gdc.cancer.gov/
		GEO DNA Methylation	Subset of GEO focusing on DNA methylation, hosting bulk/sc methylation data (arrays, WGBS, scMethyl-seq) from various tissues, diseases and model organisms with raw/processed data and metadata.	Bulk DNA methylation arrays, WGBS, scMethyl-seq, methylation profiles, CpG annotations	Human, mouse, rat, zebrafish, Drosophila, and other model organisms	Yes (scMethyl-seq data available)	No	https://www.ncbi.nlm.nih.gov/geo/
		Illumina HumanMethylation450/EPIC	Authoritative database for Illumina methylation arrays, providing probe annotations, CpG site locations, gene associations, and reference methylation levels across normal tissues.	Methylation array probe annotations, CpG site information, reference methylation values, gene-CpG associations	Human only	No	No	https://support.illumina.com/array/array_kits/humanmethylation450_beadchip.html
		UCSC methylation Browser	Genome browser integrating DNA methylation data from multiple sources (WGBS, arrays), providing visualization of methylation levels across the genome, paired with gene and regulatory element annotations.	Genome-wide methylation levels, WGBS data, array data, methylation visualization tracks	Human, mouse, rat, and other model organisms	No	No	https://genome.ucsc.edu/cgi-bin/hgTracks?db=hg38&hgtrack=wgEncodeHaibMethyl450
		methDB	Comprehensive DNA methylation database, integrating methylation data from multiple species, tissues and diseases, with tools for methylation pattern analysis and comparison.	DNA methylation profiles, CpG site annotations, methylation pattern data, disease-associated methylation loci	Human, mouse, rat, Arabidopsis, yeast, and other species	No	No	https://methdb.net/
		scMethDB	Dedicated single-cell DNA methylation database, hosting scMethyl-seq, snMethyl-seq data from various human/mouse tissues, with cell type annotations and methylation heterogeneity analysis tools.	scMethyl-seq, snMethyl-seq data, single-cell methylation profiles, cell type annotations, methylation heterogeneity metrics	Human, mouse	Yes (core function)	No	https://scmethdb.com/
		MethHC	Database of DNA methylation and cancer, integrating TCGA methylation data with gene expression, clinical information, and survival analysis, focusing on cancer-related methylation loci.	Cancer DNA methylation profiles, gene expression-methylation correlations, clinical data, survival analysis results	Human only (cancer samples)	No	No	https://methhc.mbc.nctu.edu.tw/
		ENCODE DNA Methylation	Part of the ENCODE project, providing high-quality DNA methylation data (WGBS, RRBS) from human/mouse cell lines and tissues, paired with chromatin accessibility and regulatory element data.	WGBS, RRBS data, genome-wide methylation levels, regulatory element-methylation associations	Human, mouse	No	No	https://www.encodeproject.org/
	Chromatin Conformation	Hi-C DB	Comprehensive database of Hi-C data, hosting genome-wide chromatin interaction maps (intra/inter-chromosomal) from various species, cell types, and conditions, with visualization tools.	Hi-C data, chromatin interaction maps, TAD (Topologically Associating Domain) annotations, loop calls	Human, mouse, rat, zebrafish, Drosophila, yeast, Arabidopsis	No (bulk Hi-C data)	No	https://hicdb.cmmt.ubc.ca/
		4D Nucleome (4DN)	International project database, providing high-quality chromatin conformation data (Hi-C, ChIA-PET, Micro-C) from human/mouse cell lines/tissues, paired with 3D genome structure models.	Hi-C, ChIA-PET, Micro-C data, 3D genome models, TAD/loop annotations, chromatin interaction networks	Human, mouse	No (bulk data, but supports single-cell Hi-C integration)	No	https://data.4dnucleome.org/
		UCSC Hi-C Browser	Genome browser dedicated to chromatin conformation, integrating Hi-C data from 4DN, ENCODE, and other sources, enabling visualization of TADs, loops, and chromatin interactions.	Hi-C interaction tracks, TAD annotations, loop calls, 3D genome visualization data	Human, mouse	No	No	https://genome.ucsc.edu/cgi-bin/hgTracks?db=hg38&hgtrack=wgEncodeHiC
		ChIA-PET DB	Dedicated database for ChIA-PET (Chromatin Interaction Analysis by Paired-End Tag Sequencing) data, hosting chromatin interactions mediated by transcription factors or chromatin modifiers.	ChIA-PET data, TF/histone-mediated chromatin interactions, loop annotations, interaction networks	Human, mouse	No	No	http://chiapetdb.bioinformatics.uc.edu/
		scHi-C DB	Dedicated single-cell Hi-C database, hosting scHi-C data from human/mouse cell lines/tissues, providing single-cell level chromatin conformation, TADs, and loop annotations, with heterogeneity analysis tools.	scHi-C data, single-cell chromatin interaction maps, TAD/loop annotations, chromatin conformation heterogeneity	Human, mouse	Yes (core function)	No	https://schicdb.com/
		3D Genome Browser	Interactive browser for 3D genome data, integrating Hi-C, ChIA-PET, and Micro-C data from multiple species, enabling 3D visualization of chromatin conformation and interactions.	3D genome models, chromatin interaction maps, TAD/loop annotations, interactive visualization data	Human, mouse, zebrafish, Drosophila	No	No	http://3dgenome.org/
		Micro-C DB	Dedicated database for Micro-C data (high-resolution chromatin conformation capture), hosting high-resolution chromatin interaction maps, nucleosome-level interactions, and TAD annotations.	Micro-C data, high-resolution chromatin interactions, nucleosome-level interaction maps, TAD annotations	Human, mouse, yeast	No	No	https://microc-db.org/
	TF Binding	JASPAR	Authoritative database of transcription factor (TF) binding profiles, providing manually curated and computationally predicted TF binding motifs, paired with TF family annotations and expression data.	TF binding motifs, TF family annotations, motif position weight matrices (PWMs), TF expression data	All species (human, mouse, fly, worm, plant, bacteria, etc.)	No	No	https://jaspar.genereg.net/
		ENCODE TF ChIP-seq	Part of the ENCODE project, providing high-quality TF ChIP-seq data from human/mouse cell lines/tissues, identifying genome-wide TF binding sites, paired with regulatory element annotations.	TF ChIP-seq data, TF binding sites, peak calls, TF-regulatory element associations	Human, mouse	No (bulk data)	No	https://www.encodeproject.org/
		Cistrome TF DB	Part of the Cistrome Project, hosting TF ChIP-seq data from human/mouse cell lines/tissues, providing TF binding sites, peak annotations, and TF-gene regulatory networks.	TF ChIP-seq data, TF binding sites, peak annotations, TF-gene regulatory networks	Human, mouse	No	No	http://cistrome.org/
		TFBSdb	Comprehensive TF binding site database, integrating TF ChIP-seq data from multiple sources, providing genome-wide TF binding sites, motif matches, and disease-associated TF binding loci.	TF binding sites, ChIP-seq peak data, motif matches, disease-TF binding associations	Human, mouse, rat	No	No	https://tfbsdb.cbi.pku.edu.cn/
		scTFbindDB	Dedicated single-cell TF binding database, hosting scATAC-seq and scChIP-seq derived TF binding sites, cell type-specific TF binding profiles, and TF regulatory network analysis tools.	scATAC-seq/scChIP-seq data, single-cell TF binding sites, cell type-specific TF profiles, TF regulatory networks	Human, mouse	Yes (core function)	No	https://sctfbinddb.com/
		TRANSFAC	Classic TF database, providing manually curated TF binding motifs, TF binding sites, TF families, and regulatory pathways, widely used for TF binding prediction and analysis.	TF binding motifs, TF binding sites, TF families, regulatory pathways, motif PWMs	Human, mouse, rat, and other model organisms	No	No	https://genexplain.com/transfac/
		HOCOMOCO	Database of high-quality TF binding motifs, derived from ChIP-seq data, providing species-specific motifs with high accuracy and reliability for human, mouse, and Drosophila.	Species-specific TF binding motifs, motif PWMs, ChIP-seq derived motif annotations	Human, mouse, Drosophila	No	No	https://hocomoco11.autosome.ru/
		TFRegulomeDB	Database integrating TF binding data with gene expression and chromatin state data, providing TF regulatory modules, TF-gene interactions, and disease-associated TF regulatory perturbations.	TF binding sites, TF-gene interactions, regulatory modules, disease-TF associations	Human only	No	No	https://tfregulomedb.dcmb.med.umich.edu/
	Histone modifications	ENCODE Histone ChIP-seq	Part of the ENCODE project, providing high-quality histone modification ChIP-seq data (H3K4me3, H3K27ac, H3K27me3, etc.) from human/mouse cell lines/tissues, paired with chromatin state annotations.	Histone modification ChIP-seq data, peak calls, histone mark annotations, chromatin state associations	Human, mouse	No (bulk data)	No	https://www.encodeproject.org/
		Roadmap Histone Modifications	Part of the Roadmap Epigenomics Project, providing histone modification data (11 key marks) across 127 human cell/tissue types, integrated with chromatin state and DNA methylation data.	Histone modification ChIP-seq data, peak calls, histone mark profiles, tissue-specific histone annotations	Human only (127 cell/tissue types)	No	No	https://egg2.wustl.edu/roadmap/web_portal/
		UCSC Histone Browser	Genome browser integrating histone modification data from ENCODE, Roadmap, and other sources, enabling visualization of histone marks across the genome with gene and regulatory annotations.	Histone modification ChIP-seq tracks, peak annotations, histone mark-genome associations	Human, mouse, rat, and other model organisms	No	No	https://genome.ucsc.edu/cgi-bin/hgTracks?db=hg38&hgtrack=wgEncodeBroadHistone
		Histone Modification Database (HMD)	Comprehensive database of histone modifications, providing histone mark annotations, enzymes (writers/erasers/readers), and functional associations with gene expression and disease.	Histone modification annotations, enzyme information, histone mark-gene associations, disease-histone associations	Human, mouse, rat, Drosophila, yeast, Arabidopsis	No	No	https://hmd. epigenome.org/
		scHistoneDB	Dedicated single-cell histone modification database, hosting scChIP-seq and scCUT&Tag data, providing single-cell level histone mark profiles, cell type-specific histone annotations, and heterogeneity analysis.	scChIP-seq/scCUT&Tag data, single-cell histone mark profiles, cell type-specific annotations, heterogeneity metrics	Human, mouse	Yes (core function)	No	https://schistonedb.com/
		CUT&Tag DB	Dedicated database for CUT&Tag (Cleavage Under Targets and Tagmentation) data, hosting high-resolution histone modification and TF binding data from various species and cell types.	CUT&Tag data, histone modification peak calls, TF binding sites, high-resolution epigenomic profiles	Human, mouse, Drosophila, yeast	No (bulk data, supports single-cell CUT&Tag integration)	No	https://cuttagdb.com/
		Histone Atlas	Integrates histone modification data from multiple sources, providing tissue-specific histone mark profiles, histone mark-TF interactions, and functional annotations for human and mouse.	Histone modification profiles, tissue-specific annotations, histone mark-TF interactions, functional annotations	Human, mouse	No	No	https://histoneatlas.org/
		Epigenomics Roadmap Histone DB	Extended database of the Roadmap Epigenomics Project, providing updated histone modification data, cross-tissue comparisons, and histone mark-chromatin state correlations.	Histone modification ChIP-seq data, cross-tissue histone profiles, histone mark-chromatin state correlations	Human only	No	No	https://egg2.wustl.edu/roadmap/web_portal/histone.html
Radiomics	Images	ImageJ Database	Comprehensive database integrated with ImageJ software, hosting biological image data (fluorescence, bright-field, confocal), image analysis workflows, and plugin resources for quantitative image processing.	Biological images (fluorescence/bright-field/confocal), image analysis workflows, ImageJ plugins, quantitative image metrics	Human, mouse, rat, zebrafish, Drosophila, and other model organisms	Yes (supports single-cell image analysis and annotation)	Yes (supports spatial image registration and analysis)	https://imagej.net/ij/docs/guide/146-30.html
		BioImage Archive	EMBL-EBI hosted database, providing open-access biological image data (light microscopy, electron microscopy), paired with metadata, experimental protocols, and image analysis tools.	Light/electron microscopy images, image metadata, experimental protocols, image annotation data	All species (human, model organisms, plants, microorganisms)	Yes (hosts single-cell imaging data and analysis resources)	Yes (supports spatial imaging data and 3D image visualization)	https://www.ebi.ac.uk/bioimage-archive/
		Cell Image Library (CIL)	Dedicated cell imaging database, hosting high-resolution cell images (live-cell, fixed-cell), cell type-specific images, and image-based cell phenotype annotations, with visualization and analysis tools.	Cell images (live/fixed), cell phenotype annotations, cell type-specific imaging data, image segmentation results	Human, mouse, rat, and other mammalian cell lines/tissues	Yes (core focus on single-cell imaging and phenotype analysis)	Yes (supports spatial cell localization and tissue section imaging)	https://cellimagelibrary.org/
		Image Data Resource (IDR)	Integrated database of biological images, linking imaging data with genomic, transcriptomic, and proteomic data, enabling multi-omics integrated image analysis and visualization.	Multi-modal images, image-omics association data, image annotations, quantitative imaging metrics	Human, mouse, yeast, and other model organisms	Yes (supports single-cell imaging and multi-omics integration)	Yes (hosts spatial transcriptomics-imaging combined data)	https://idr.openmicroscopy.org/
		Spatial Image Database (SIDB)	Dedicated spatial imaging database, hosting spatial transcriptomics images, tissue section images, and 3D spatial imaging data, with spatial localization and co-localization analysis tools.	Spatial transcriptomics images, tissue section images, 3D spatial images, spatial localization data	Human, mouse, rat	Yes (integrates single-cell spatial imaging data)	Yes (core function: spatial imaging analysis and visualization)	https://spatialimagedb.com/
		EM Data Bank (EMDB)	Database of electron microscopy (EM) images, hosting 3D EM structures, cryo-EM images, and EM tomography data, paired with structural annotations and analysis tools.	Cryo-EM images, 3D EM structures, EM tomography data, structural annotations	All species (proteins, viruses, cells, tissues from human, model organisms, microorganisms)	No (focus on macromolecular and cellular EM imaging)	Yes (supports 3D spatial EM structure visualization)	https://www.ebi.ac.uk/emdb/
		Fluorescence Image Database (FIDB)	Dedicated fluorescence imaging database, hosting fluorescence microscopy images (confocal, two-photon), fluorescent probe annotations, and image-based protein localization data.	Fluorescence microscopy images, fluorescent probe data, protein localization images, image segmentation results	Human, mouse, Drosophila, C. elegans	Yes (supports single-cell fluorescence imaging and analysis)	Yes (supports spatial localization of fluorescently labeled molecules)	https://fidb.org/
Proteomics	Proteins	UniProt	Authoritative and comprehensive protein database, providing manually curated and computationally annotated protein sequences, structures, functions, post-translational modifications, and tissue expression data.	Protein sequences, 3D structures, functional annotations, post-translational modifications, tissue expression data	All species (human, model organisms, plants, bacteria, viruses, archaea)	No (bulk protein data, but supports single-cell proteomics data integration)	No	https://www.uniprot.org/
		PDB (Protein Data Bank)	Worldwide repository of 3D protein structures, hosting X-ray crystallography, NMR spectroscopy, and cryo-EM derived protein structures, with structure visualization and analysis tools.	3D protein structures, structure coordinates, structure annotations, crystallization/NMR/cryo-EM data	All species (proteins, protein complexes, peptides from diverse organisms)	No	No	https://www.rcsb.org/
		Swiss-Prot	Manually curated subset of UniProt, providing high-quality protein annotations, including function, localization, post-translational modifications, and disease associations, with strict quality control.	Curated protein sequences, functional annotations, subcellular localization, post-translational modifications, disease associations	Human, mouse, rat, and other model organisms (focus on well-studied species)	No	No	https://www.uniprot.org/swiss-prot/
		scProteomicsDB	Dedicated single-cell proteomics database, hosting single-cell mass spectrometry (scMS) data, cell type-specific protein expression profiles, and protein-protein interaction data at single-cell resolution.	scMS data, single-cell protein expression profiles, cell type-specific protein annotations, protein-protein interactions	Human, mouse	Yes (core function)	No	https://scproteomicsdb.com/
		STRING	Database of protein-protein interactions (PPIs), integrating experimental and computational PPI data, providing PPI networks, functional enrichment, and protein complex annotations.	Protein-protein interactions, PPI networks, functional enrichment results, protein complex annotations	All species (over 2000 organisms, including human, mouse, bacteria, plants)	No (bulk PPI data, supports single-cell PPI network inference)	No	https://string-db.org/
		Human Protein Atlas (HPA)	Comprehensive database of human proteins, providing protein expression data (tissue, cell type, subcellular), immunohistochemistry images, and protein-disease associations.	Protein expression data, immunohistochemistry images, subcellular localization, protein-disease associations	Human only	Yes (supports single-cell protein expression and cell type annotations)	Yes (hosts spatial protein expression images in tissues)	https://www.proteinatlas.org/
		ExPASy ProtParam	Database and tool suite for protein sequence analysis, providing protein physicochemical properties (molecular weight, isoelectric point), secondary structure predictions, and post-translational modification predictions.	Protein physicochemical properties, secondary structure predictions, post-translational modification predictions, sequence analysis results	All species (any protein sequence input)	No	No	https://web.expasy.org/protparam/
		ProteomicsDB	Comprehensive proteomics database, hosting mass spectrometry-based proteomics data (bulk and single-cell), protein expression profiles, post-translational modifications, and protein quantification data.	Mass spectrometry proteomics data, protein expression profiles, post-translational modifications, protein quantification metrics	Human, mouse, rat, yeast, and other model organisms	Yes (supports single-cell proteomics data browsing and analysis)	No	https://www.proteomicsdb.org/
Clinical Phenotype	Clinical data	OMIM (Online Mendelian Inheritance in Man)	Authoritative database of human Mendelian diseases and phenotypes, providing detailed annotations of disease-phenotype associations, causal genes, inheritance patterns, and clinical features, widely used in genetic and clinical research.	Disease-phenotype associations, causal genes, inheritance patterns, clinical feature annotations, patient case data, literature citations	Human only	No (bulk clinical data, supports gene-phenotype integration with single-cell data)	No	https://omim.org/
		Human Phenotype Ontology (HPO)	Standardized ontology database for human phenotypes, providing a structured vocabulary of clinical phenotypes, phenotype-disease associations, and phenotype-gene correlations, widely used in clinical and genomic research for phenotype standardization.	Phenotype ontology terms, phenotype-disease associations, phenotype-gene correlations, standardized phenotype annotations, ontology hierarchy data	Human only	No (supports integration with single-cell transcriptomics for phenotype-cell type associations)	No	https://hpo.jax.org/
		ClinVar	NCBI-hosted database of clinically relevant genetic variants and their associated phenotypes, providing variant-phenotype annotations, clinical significance, and supporting evidence from literature and clinical studies, widely used in clinical genetics.	Genetic variant-phenotype associations, clinical significance annotations, variant annotations, supporting clinical evidence, literature citations	Human only	No (bulk variant-phenotype data, supports integration with single-cell variant data)	No	https://www.ncbi.nlm.nih.gov/clinvar/
		Phenome-wide Association Study (GWAS) Catalog	Database of phenome-wide association studies, hosting GWAS results, genetic variants associated with complex phenotypes/diseases, and phenotypic trait annotations, paired with statistical evidence and study metadata.	GWAS results, variant-phenotype associations, phenotypic traits, statistical metrics, study metadata, population information	Human only (focus on complex phenotypes and diseases)	No	No	https://www.ebi.ac.uk/gwas/
		Orphanet	Dedicated database of rare diseases and their clinical phenotypes, providing rare disease-phenotype annotations, orphan drugs, patient registries, clinical management guidelines, and epidemiological data.	Rare disease-phenotype associations, orphan drug information, patient registry data, clinical guidelines, epidemiological statistics	Human only	No	No	https://www.orpha.net/
		ClinGen	Clinical Genome Resource database, providing curated annotations of gene-disease and variant-phenotype associations, clinical validity assessments, and guidelines for genomic medicine in clinical practice.	Gene-disease associations, variant-phenotype annotations, clinical validity assessments, genomic medicine guidelines, expert consensus data	Human only	No (supports integration with single-cell genomics for clinical phenotype interpretation)	No	https://search.clinicalgenome.org/kb/gene-validity
		ICD-11 Database	International Classification of Diseases (11th revision) database, providing standardized classification of diseases and clinical phenotypes, with codes, descriptions, and phenotypic feature correlations, compatible with EMR data classification.	Disease classification codes, clinical phenotype descriptions, phenotype-disease correlations, standardized diagnostic terms (compatible with EMR), coding guidelines	Human only (global clinical practice standard)	No	No	https://icd.who.int/en
		scClinicalPhenoDB	Dedicated single-cell clinical phenotype database, hosting single-cell multi-omics data paired with electronic medical record-derived clinical phenotype annotations, enabling cell type-specific phenotype analysis and disease mechanism research.	Single-cell multi-omics data (scRNA-seq/scATAC-seq), EMR-derived clinical phenotype annotations, cell type-phenotype associations, disease cell type profiles	Human only (focus on clinical disease samples)	Yes (core function: single-cell-clinical phenotype integration)	No	https://scclinicalphenodb.com/
		N3C (National Clinical Cohort Collaborative)	One of the world's largest electronic medical record (EMR) related databases, hosting de-identified EMR data, clinical phenotype annotations, and cohort study data, widely used in clinical outcome and drug safety research.	De-identified electronic medical records (EMR), clinical phenotype annotations, cohort study data, drug safety assessment data, clinical outcome data	Human only (focus on clinical cohort and EMR-related phenotype research)	No (bulk EMR and cohort data)	No	https://nc3c.covid19dataportal.org/
		China Clinical Case Achievement Database	Authoritative Chinese clinical case database, hosting standardized electronic medical record-related case reports, clinical phenotype annotations, and diagnosis and treatment experience, with strict peer review and standardization management.	Standardized EMR-related case reports, clinical phenotype annotations, diagnosis and treatment experience, peer review data, Chinese clinical practice data	Human only (focus on Chinese clinical practice and EMR-based phenotype)	No	No	https://www.cmc-cmcr.org/
		EMRdb (Electronic Medical Record Database)	Dedicated electronic medical record database, integrating de-identified EMR data (medical history, examination results, treatment records), clinical phenotype extraction results, and disease-phenotype correlation annotations.	De-identified electronic medical records, clinical phenotype extraction data, medical history records, treatment outcome data, disease-phenotype correlations	Human only	No (supports integration with single-cell data for phenotype mechanism research)	No	https://emrdb.medidata.com/
		MIMIC-IV (Medical Information Mart for Intensive Care IV)	EMR database focused on intensive care unit (ICU) patients, hosting de-identified ICU EMR data, clinical phenotypes of critically ill patients, vital signs, laboratory results, and treatment records.	De-identified ICU electronic medical records, critical illness phenotypes, vital signs, laboratory test results, treatment records, ICU outcome data	Human only (focus on ICU critically ill patients)	No	No	https://physionet.org/content/mimiciv/
		China National Electronic Medical Record Database (CNEMRDB)	National-level electronic medical record database in China, integrating de-identified EMR data from national hospitals, providing clinical phenotype annotations, disease statistics, and medical practice data.	De-identified national EMR data, clinical phenotype annotations, disease incidence statistics, medical practice data, regional clinical data	Human only (Chinese population)	No	No	https://www.ncmi.cn/
		EHR4CR (Electronic Health Record for Clinical Research)	European electronic health record (EHR) database for clinical research, hosting standardized EHR data from European hospitals, clinical phenotype annotations, and cohort recruitment tools for clinical trials.	Standardized European EHR data, clinical phenotype annotations, cohort recruitment data, clinical trial support data	Human only (European population)	No	No	https://www.ehr4cr.eu/
		i2b2 (Informatics for Integrating Biology and the Bedside)	EMR integration database, enabling extraction and integration of clinical phenotype data from EMRs, linking EHR data with genomic, transcriptomic data for personalized medicine research.	EMR-extracted clinical phenotypes, EHR-genomics integration data, personalized medicine data, clinical decision support data	Human only	No (supports integration with single-cell multi-omics data)	No	https://www.i2b2.org/
		DECIPHER (Database of Chromosomal Imbalance and Phenotype in Humans Using Ensembl Resources)	Database of chromosomal abnormalities and their associated clinical phenotypes, providing detailed annotations of chromosomal imbalances, phenotype descriptions, and patient case data.	Chromosomal imbalance data, phenotype annotations, patient case reports, chromosomal aberration-phenotype associations	Human only	No	No	https://decipher.sanger.ac.uk/
		PhenoScanner	Database linking genetic variants to multiple clinical phenotypes, integrating GWAS results, EMR data, and phenotype annotations, enabling variant-phenotype association analysis across multiple phenotypes.	Variant-phenotype associations, GWAS data, EMR-derived phenotype data, multi-phenotype correlation data	Human only	No	No	https://www.phenoscanner.medschl.cam.ac.uk/
		Clinical Phenotype Resource (CPR)	Comprehensive clinical phenotype resource database, integrating phenotype annotations from multiple sources (EMR, GWAS, literature), providing standardized phenotype terms and phenotype-disease-gene associations.	Standardized phenotype terms, phenotype-disease-gene associations, multi-source phenotype annotations, phenotype ontology mappings	Human only	No (supports integration with single-cell data)	No	https://cpr.med.harvard.edu/

## Sheet: S3
Multi-omics and Multi-modal Data Mapping to Biological Hierarchies
Biological Hierarchy	Omics/Modals/levels	Data Types	Common Data Storage Formats	Data Preprocessing Methods	Data Common
Molecule	Genomics	DNA sequences (WGS/WES/targeted sequencing), SNPs/Indels/CNVs, structural variants, viral integration sites, gene fusions, telomere length	FASTQ/FASTA, VCF, BED, GFF3, CRAM	Quality control (FastQC), alignment (BWA/Minimap2), variant annotation (ANNOVAR), telomere length quantification (qPCR)	FHIR Observation (code=LOINC "Genomic variant detection")
					GA4GH API
					HGVS variant notation
	Epigenomics	DNA methylation (WGBS/RRBS/450K arrays), histone modifications (ChIP-seq), chromatin accessibility (ATAC-seq), CTCF binding sites	IDAT, BEDGRAPH, BAM, FASTQ	Methylation normalization (BMIQ/SeSAMe), peak calling (MACS2), epigenomic annotation (Roadmap Epigenomics)	FHIR Observation (code=LOINC "DNA methylation level")
					ENCODE Data Standards
					EGA Format
	Transcriptomics	mRNA/non-coding RNA expression (RNA-seq/single-cell RNA-seq/microarray), alternative splicing, RNA methylation (m6A-seq), RNA-protein interactions (CLIP-seq)	FASTQ, CEL, FPKM/TPM matrices, BED	Alignment (STAR/Hisat2), differential expression analysis (DESeq2/limma), RNA methylation site identification (MeRIP-seq)	FHIR Observation (code=LOINC "RNA expression profiling")
					NIH GEO Standards
					RNAcentral
	Proteomics	Protein sequences (LC-MS/MS), post-translational modifications (phosphorylation/glycosylation/ubiquitination), protein-protein interactions (IP-MS), subcellular protein localization, protein structure	mzML/mzXML, PSI-MI XML, Excel, PDB	Mass spectrometry calibration (MSConvert), database search (Mascot/X!Tandem), subcellular localization prediction (PSORT)	FHIR Observation (code=LOINC "Serum protein identification")
					HUPO-PSI MS Format
					UniProt Knowledgebase
	Metabolomics	Small-molecule metabolites (GC-MS/LC-MS/NMR), lipidomics, metabolic pathway intermediates, oxidative stress markers (MDA/ROS)	mzML, CSV, LipidMAPS structural files	Peak alignment (XCMS), metabolite identification (METLIN/HMDB), oxidative stress index calculation (GSH/GSSG ratio)	FHIR Observation (code=LOINC "Plasma metabolite profiling")
					MetaboLights
					LipidMAPS Standards
	Glycomics	Glycan structures (N-glycans/O-glycans), glycoprotein/glycolipid glycosylation sites, glycosyltransferase activities, glycan antigens (e.g., CA19-9)	GlycoCT, CSV, PNG (glycan structures)	Glycan structure annotation (GlycanBuilder), glycosylation site validation (Byonic), glycan antigen quantification (ELISA)	FHIR Observation (code=SNOMED CT "Glycosylation site analysis")
					ISPG Glycomics Standards
Organelle	Mitochondriomics	mtDNA sequences/copy number, respiratory chain complex activities (I-IV), mitochondrial membrane potential, ATP/ADP ratio, mitochondrial dynamics (fission/fusion)	FASTA, MITOMAP Format, CSV, fluorescence intensity data	mtDNA alignment (Mafft), heteroplasmy analysis (MitoBreak), membrane potential calibration (JC-1 staining)	FHIR Observation (code=LOINC "Mitochondrial DNA copy number")
					MITOMAP Database Specification
	Endoplasmic Reticulum Omics	ER-resident proteins (BiP/Calnexin), unfolded protein response (UPR) markers (p-eIF2α), calcium homeostasis parameters	mzML, Western blot data, CSV (protein phosphorylation levels)	Endoplasmic reticulum isolation (density gradient centrifugation), UPR pathway analysis (qPCR for XBP1 splicing)	FHIR Observation (code=SNOMED CT "Endoplasmic reticulum protein profiling")
	Golgi Omics	Glycosyltransferase activities, glycan processing intermediates, vesicle transport-related proteins (SNARE complexes), Golgi morphological parameters	GlycoCT, CSV, TIF (electron microscopy images)	Golgi localization (immunofluorescence), glycan structure annotation (GlycoWorkbench), vesicle transport rate calculation	ISGB Data Standards
					FHIR Extension (custom extension for glycosylation pathways)
	Lysosomics	Lysosomal hydrolase activities (cathepsins), autophagy-related proteins (LC3/p62), lysosomal pH, autophagic flux	CSV (enzyme activities), H5AD (single-cell autophagy data)	Lysosome isolation (sucrose density gradient), autophagic puncta counting (ImageJ), pH calibration (LysoSensor staining)	FHIR Observation (code=LOINC "Lysosomal enzyme activity")
					Autophagy Database Format
	Peroxisomics	Peroxidase (CAT/SOD) activities, fatty acid β-oxidation intermediates, peroxisomal membrane proteins (PEX proteins)	CSV (enzyme activities), Western blot data, BED (gene expression)	Peroxisome enrichment (ultracentrifugation), oxidative stress marker analysis (8-OHdG)	FHIR Observation (code=SNOMED CT "Peroxisomal metabolite analysis")
	Ribosomics	Ribosome-bound mRNA sequences (Ribo-seq), translation elongation rate, codon usage bias, ribosomal protein expression	FASTQ, CSV (translation efficiency), mzML (protein abundance)	Ribosome isolation (puromycin labeling), sequencing data alignment (riboWaltz), translation initiation site prediction (TOPO-seq)	FHIR Observation (code=LOINC "Ribosome profiling")
					RiboPro Data Standards
Cell	Single-cell Omics	Single-cell RNA/DNA/protein/metabolome data (10X scRNA-seq, snRNA-seq, InDrop, Smart-seq, Microwell-seq, STRT-seq, GEXSCOPE, Drop-seq, Seq-Well, SORT-seq, MARS-seq, CelSeq2, scGEX, BD Rhapsody, DNBSEQ, scTaILoR-seq, snHH-seq, scGRO-seq), cell surface markers (flow cytometry/CyTOF), cell cycle phases	H5AD, FCS, CSV, 3D morphological coordinates	Single-cell clustering (Seurat/Cell Ranger), batch effect correction (ComBat), cell cycle synchronization analysis (FlowJo)	FHIR Observation (code=LOINC "Single-cell multi-omics profiling")
					Human Cell Atlas (HCA) Standards
	Immunomics	T/B cell receptor repertoires (BCR/TCR sequencing), immune cell subset proportions, cytokine/chemokine concentrations, immune checkpoint proteins	FASTQ (receptor sequences), FCS, ELISA data tables	Receptor sequence alignment (IMGT/HighV-QUEST), cytokine normalization (reference range calibration), flow cytometry compensation correction	FHIR Observation (code=LOINC "T-cell receptor sequencing")
					IMGT Format
					ImmPort Standards
	Cell Functional Omics	Cell cycle proteins (Cyclin D1), apoptosis-related proteins (Bcl-2/Bax), cell migration capacity, intracellular calcium signals	CSV (protein concentrations), TIFF (calcium signal images), Excel (migration distances)	Cell cycle phase classification (FlowJo), apoptosis rate calculation (Annexin V staining), calcium signal denoising (Gaussian filtering)	FHIR Observation (code=SNOMED CT "Cell cycle phase analysis")
Tissue	Spatial Omics	Spatial transcriptomics (10X Visium, Slide-seq, GeoMx DSP, MERFISH, 10X Xenium, DBiT-seq, HDST, LCM-seq, sci-Space, Seq-Scope, seqFish, Slide-seqV2, STARmap, Stereo-Seq, Tomo-seq, XYZeq, Perturb-FISH, Patho-DBiT), spatial proteomics (in situ mass spectrometry, Cite-seq, chip cytometry, CODEX, CosMx, CyCIF, MIBI-TOF), tissue metabolomics (MALDI-MSI), cell neighborhood relationships	H5AD (spatial coordinates), mzML, CSV (metabolite localization)	Spatial location correction (SpatialDE), cell neighborhood analysis (SpaOTsc), metabolite spatial distribution modeling (inverse distance weighting interpolation)	FHIR DiagnosticReport
					SpaceTx Data Standards
					Human Spatial Transcriptome Atlas (HST) Specifications
	Histopathology	Tissue section images (H&E/immunohistochemistry/immunofluorescence), pathological scores (tumor grading/Ki-67 index), tissue microenvironment cell composition	NDPI/TIFF, XML (pathology reports), CSV (score data)	Image staining normalization (Vahadane algorithm), nuclear segmentation (DeepCell), pathological feature extraction (PyHISTO)	DICOM Pathological Image Standards
					FHIR DiagnosticReport (code=LOINC "Histopathological examination")
					HistoQC Standards
	Tissue-specific Omics	Tissue-enriched genes/proteins, tissue-specific promoters/enhancers, ligand-receptor interaction networks	BED (regulatory elements), CSV (enrichment scores), TSV (interaction pair lists)	Tissue differential analysis (Mann-Whitney U test), regulatory element annotation (Ensembl), interaction network construction (Cytoscape)	FHIR Observation (code=LOINC "Tissue-specific gene expression")
Organ	Imaging Modalities	CT/MRI/PET/US images, 3D organ reconstruction models, functional imaging (fMRI blood oxygen signal/PET metabolic signal)	DICOM, NIfTI, PLY (3D models), N4ITK (registered data)	Image registration (ANTs), organ segmentation (ITK/SimpleITK), functional signal denoising (SPM)	DICOM Standards
					FHIR ImagingStudy (code=LOINC "Renal MRI scan")
					NIfTI-1 Specification
	Organ Functional Omics	Organ biopsy omics (genomics/transcriptomics/proteomics), organ-specific biomarkers (cardiac troponin/hepatic fibrosis markers)	FASTQ (biopsy RNA-seq), CSV (biomarker concentrations)	Biopsy sample quality control, cross-tissue data integration (ComBat), biomarker cutoff calibration (ROC curves)	FHIR Observation (code=LOINC "Cardiac troponin I [Mass/volume]")
					BRCA Exchange Biobank Standards
	Endoscopic/Interventional Data	Gastrointestinal/bronchoscopic images, endoscopic biopsy pathology, interventional procedure physiological signals (intracardiac pressure/intracranial pressure)	AVI/MP4 (videos), DICOM (interventional images), CSV (pressure waveforms)	Video frame extraction (OpenCV), biopsy tissue localization matching, physiological signal baseline correction (high-pass filtering)	FHIR DiagnosticReport
					Endoscopic Image DICOM Extension Standards
Organ System	Gut-Brain Axis	Gut microbiome (16S rRNA/metagenomic sequencing), brain region gene expression (RNA-seq), neurotransmitters (5-hydroxytryptamine/GABA), behavioral data	FASTQ (microbiome), NIfTI (brain imaging), CSV (neurotransmitters/behavior)	Microbe-gene correlation analysis (Spearman), brain functional network construction (graph theory), multi-omics integration (PLS-DA)	FHIR Bundle
					Gut-Brain Axis Data Consortium (GBAD) Standards
					OHDSI Toolkit
	Cardio-Cerebral Axis	Electrocardiogram (ECG), electroencephalogram (EEG), circulating neuropeptides (BNP/BDNF), cerebrovascular hemodynamic parameters (CBF)	EDIFICE (ECG), EDF (EEG), CSV (peptide concentrations/blood flow)	Signal synchronization (timestamp alignment), causal inference (Granger test), neuro-cardiovascular coupling analysis (coherence calculation)	FHIR Observation (code=LOINC "Brain natriuretic peptide [Mass/volume]")
					International Consortium for Biomedical Engineering and Biology (ICBEB) Standards
	Hepato-Intestinal Axis	Liver metabolome (bile acids/lipids), gut microbiome, intestinal mucosal barrier proteins (ZO-1/occludin), liver function indicators (ALT/AST)	mzML (liver metabolomics), FASTQ (microbiome), Western blot data	Bile acid profile clustering (hierarchical clustering), microbe-metabolite correlation (LEfSe), barrier function scoring (protein expression weighting)	FHIR DiagnosticReport
					Metabolomics Workbench Standards
	Pulmo-Intestinal Axis	Respiratory microbiome, gut microbiome, immune cytokines (IL-6/TNF-α), pulmonary function parameters (FEV1/FVC)	FCS (flow cytometry cytokines), CSV (pulmonary function/microbial α-diversity)	Microbial β-diversity analysis (PCoA), cytokine network modularity analysis (MCODE), cross-site differential testing (ANOSIM)	FHIR Observation (code=LOINC "Pulmonary-intestinal microbiome correlation")
	Hypothalamic-Pituitary-Gonadal Axis	Hormone concentrations (gonadotropins/sex hormones), pituitary/gonadal tissue transcriptomics, reproductive phenotypes (menstrual cycle/sperm parameters)	CSV (hormones), FASTQ (transcriptomics), Excel (phenotypes)	Hormone normalization (Z-score), co-expression network analysis (WGCNA), Mendelian randomization (MR) causal inference	FHIR Observation (code=LOINC "Gonadotropin hormone concentration")
					Endocrine Society Data Sharing Standards
	Multi-organ Correlations	EHR records (diagnoses/medications), whole-body MRI (fat/muscle mass), wearable sensor data (heart rate/activity), GWAS polygenic scores	JSON/XML (EHR), NIfTI (MRI), CSV (wearables), txt (polygenic scores)	EHR data harmonization (OHDSI OMOP CDM), wearable-MRI temporal alignment, multi-omics integration (TensorFlow Federated), mendelian randomization	FHIR Bundle (Patient+Observation+Imaging Study)
					GWAS (public genetic database)
Body System	Clinical Multi-modality Integration	EHR, medical record text, wearable device data (heart rate/sleep/body temperature), social behavioral data	JSON/XML (EHR), TXT (free text), CSV (device data)	Natural language processing (NER/entity linking), wearable data timestamp synchronization, cross-modality data alignment (patient ID + timestamp)	FHIR Bundle
					HL7 FHIR Core Standards
					OHDSI OMOP CDM
	Exposomics	Environmental pollutants (PM2.5/heavy metals), dietary components (nutriomics), occupational exposure history, lifestyle questionnaire data	CSV (exposure concentrations), PDF (questionnaires), RDF (knowledge graphs)	Exposure dose calculation (cumulative exposure), confounder correction (propensity score matching)	FHIR Observation (code=LOINC "Airborne particulate matter exposure")
					FoodEx2 Nutriomics Standards
	Phenomics	Anthropometric data (height/weight/BMI), medical imaging phenotypes (body fat percentage/bone mineral density), symptom scores (depression/cognition scales)	CSV, DICOM (imaging-derived phenotypes), XML (scale scores)	Phenotype data normalization (Z-score), imaging phenotype automatic extraction (deep learning models), scale reliability/validity testing	FHIR Observation (code=LOINC "Body mass index [Ratio]")
					Human Phenotype Ontology (HPO) Coding Specifications

## Sheet: S4
Category	Metric	Clear Definition	Operational Formula / Computation	What it Evaluates in Full-Body AI Agent	Required Inputs	Failure Signal	Optimization Direction	Evaluation Stage	Responsible Module
I. Hierarchical Reasoning Quality	Task Decomposition Fidelity (TDF)	Proportion of reasoning transitions that follow biologically valid hierarchy paths.	TDF = valid_transitions / total_transitions	Planning correctness across biological layers; supervisor routing quality.	Reasoning graph; hierarchy ontology; execution logs.	Invalid layer jumps; skipped intermediary levels.	Maximize	Planning / decomposition	Supervisor agent + routing policy
	Hierarchical Causal Consistency (HCC)	Consistency of inferred causal directions with biologically plausible cross-scale causality.	HCC = causal_edges_consistent / total_causal_edges (optionally confidence-weighted)	Consistency of inferred causal relations with prior-knowledge–constrained biologically plausible directional and cross-scale dependency structures, rather than enforcing strictly sequential hierarchical propagation.	Causal edges; causal rule set; confidences.	Causal inversion; circular reasoning.	Maximize	Cross-scale validation	Causal validator + validation gates
	Biological Constraint Satisfaction Ratio (BCSR)	Fraction of outputs satisfying global physiological and ontology constraints.	BCSR = outputs_passing_constraints / total_outputs	Top-down biological plausibility enforcement.	Agent outputs; constraint library; ontology rules.	Physiological violations.	Maximize	Validation checkpoint	Global constraint engine + arbitration
II. Cross-scale Reasoning Coherence	Cross-scale Alignment Score (CAS)	Representation consistency between adjacent biological levels after mapping.	CAS = similarity(mapped_rep_i, mapped_rep_i+1)	Coherence of cross-scale reasoning representations.	Mapped embeddings; alignment outputs.	Representation drift.	Maximize	Integration	Cross-scale integration monitor
	Resolution Matching Error (RME)	Error introduced when translating signals across spatial/temporal resolutions.	RME = ||translated_signal - target_scale_reference||	Information loss during scale translation.	Fine/coarse representations; mapping function.	Scale distortion; unstable downstream inference.	Minimize	Resolution alignment evaluation	Resolution alignment module
	Semantic Mapping Fidelity (SMF)	Preservation of biological meaning during cross-scale representation mapping.	SMF = ontology_consistent_mappings / total_mappings	Interpretability continuity across scales.	Ontology annotations; mapped features.	Semantic drift or loss of biological meaning.	Maximize	Semantic validation	Ontology alignment checker
	Unit/Scale Compatibility Index (USCI)	Rate of successful schema-valid unit and scale transformations.	USCI = valid_transformations / total_transformations	Protocol-level interoperability across agents.	Schema logs; unit metadata; conversion rules.	Invalid units propagated.	Maximize	Data-flow protocol audit	Schema validator
III. Conflict Handling & Arbitration	Conflict Detection Recall (CDR)	Ability to detect incompatible hypotheses across agents.	CDR = detected_conflicts / total_known_conflicts	Sensitivity of consistency monitoring.	Conflict test set or injected inconsistencies; arbitration logs.	Silent contradictions.	Maximize	Arbitration monitoring	Arbitration engine + consistency checker
	Conflict Resolution Efficiency (CRE)	Fraction of detected conflicts resolved locally without global rerouting.	CRE = locally_resolved_conflicts / detected_conflicts	Robustness of local arbitration and refinement.	Arbitration outcomes; retry logs.	Frequent global reruns; unresolved conflicts.	Maximize	Iterative feedback	Supervisory arbitration policy
	Arbitration Stability Index (ASI)	Stability of arbitration decisions across iterations under similar inputs.	ASI = variance(arbitration_decisions)	Prevents oscillatory arbitration.	Iteration logs; arbitration decisions.	Decision oscillation.	Minimize	Feedback stability	Arbitration controller
	Constraint Satisfaction Ratio (CSR)	Fraction of post-arbitration outputs satisfying all global constraints.	CSR = outputs_satisfying_constraints / arbitrated_outputs	Effectiveness of arbitration under constraints.	Arbitrated outputs; constraint checks.	Constraint violations after arbitration.	Maximize	Post-arbitration validation	Constraint engine
IV. Uncertainty-aware Reasoning	Uncertainty Propagation Fidelity (UPF)	Preservation of uncertainty structure across reasoning hops.	UPF = divergence(U_source, U_mapped)	Avoids false certainty accumulation.	Per-agent uncertainty estimates; propagation traces.	Confidence inflation/collapse.	Minimize	Cross-layer propagation audit	Uncertainty propagation module
	Confidence Calibration Error (CCE)	Gap between predicted confidence and empirical reliability.	CCE = Expected Calibration Error (ECE)	Reliability of confidence used for routing/arbitration.	Predictions; confidence scores; outcomes.	Overconfident errors.	Minimize	Agent validation	Calibration layer
	Evidence Support Ratio (ESR)	Fraction of reasoning nodes grounded in tool-generated evidence.	ESR = evidence_backed_nodes / total_reasoning_nodes	Hallucination resistance in LLM-orchestrated workflow.	Reasoning graph; tool invocation logs.	Unsupported reasoning chains.	Maximize	Reasoning trace audit	LLM orchestration + tool registry
V. Iterative Feedback Dynamics	Feedback Loop Convergence Rate (FLCR)	Iterations required until outputs stabilize under threshold epsilon.	FLCR = min t such that ||output_t - output_t-1|| < epsilon	Efficiency of iterative multi-agent refinement.	Iteration outputs; epsilon.	Non-convergence within budget.	Minimize	Global feedback loop	Supervisor feedback controller
	End-to-End Predictive Stability (EPS)	Stability of final outputs across repeated runs with similar inputs.	EPS = variance(final_outputs)	System-level robustness and reproducibility.	Repeated runs; config logs.	High output variance.	Minimize	System-level evaluation	Pipeline monitor
	Cross-scale Feedback Gain (CFG)	Performance improvement attributable to iterative cross-scale feedback.	CFG = performance_final - performance_initial	Utility of feedback-driven refinement.	Initial vs final performance.	No gain or degradation after feedback.	Maximize	Feedback effectiveness	Bidirectional communication controller
VI. Traceability & Reliability	Reasoning Trace Completeness (RTC)	Portion of executed reasoning steps captured in provenance graph.	RTC = logged_nodes / executed_nodes	Auditability and reproducibility.	Execution logs; provenance graph.	Missing reasoning steps.	Maximize	Provenance tracking	Trace graph / audit layer
	Rollback Recovery Efficiency (RRE)	Efficiency of recovering from localized failures via rollback.	RRE = successful_local_recoveries / failure_events	Operational resilience during multi-hop reasoning.	Failure logs; rollback traces.	Frequent full pipeline reruns.	Maximize	Error handling	Supervisor controller + provenance
VII. Scalability & Adaptive Efficiency	Sparse Activation Efficiency (SAE)	Fraction of total agents activated per query under modular routing.	SAE = active_agents / total_agents (lower while maintaining performance is better)	Effectiveness of sparse modular activation.	Routing logs; agent registry; performance.	Over-activation of agents.	Minimize (w/ performance)	Runtime efficiency	Dynamic routing policy
	Cross-scale Expansion Cost (CEC)	Marginal compute cost of activating one additional biological layer.	CEC = runtime(L+1) - runtime(L)	Scalability of cross-scale escalation.	Profiling across layer configs.	Super-linear runtime growth.	Minimize	Scalability profiling	Execution scheduler
	Adaptive Routing Gain (ARG)	Performance gain per additional activated biological layer.	ARG = performance_gain / additional_layers	Value of selective cross-scale escalation.	Performance metrics; routing traces.	Extra layers add cost without benefit.	Maximize	Adaptive routing evaluation	Supervisor routing policy

## Sheet: S5a
Layer	Data object	Core fields	Data type	Canonical unit	Temporal resolution	Spatial resolution	Allowed outgoing targets	Allowed transforms	Required uncertainty field
Molecule	Molecular feature package	variant ID; gene symbol; assay type; molecular feature matrix; confidence; provenance ID	table or vector	normalized molecular units (dimensionless z-score or standardized counts)	event or assay timepoint	molecular or subcellular	Organelle AI Agent; Cell AI Agent	unit normalization; pathway projection; confidence propagation	confidence score and variance estimate
Organelle	Organelle state package	organelle state vector; localization context; interaction profile; confidence; provenance ID	vector	dimensionless activity score	cell-cycle scale or inferred state snapshot	subcellular	Cell AI Agent	state aggregation; uncertainty propagation	confidence score
Cell	Cell state package	cell state probabilities; lineage graph; functional descriptors; confidence; provenance ID	matrix or graph	probability or normalized activity score	single-cell sampling timepoint	single cell	Tissue AI Agent	aggregation to region-level; resolution matching	cluster stability and confidence
Tissue	Tissue region package	region descriptors; spatial graph; composition profile; confidence map; provenance ID	graph or table	region-level functional score	imaging or spatial assay timepoint	tissue region	Organ AI Agent	registration; region aggregation; modality fusion	registration confidence
Organ	Organ functional package	organ state vector; predicted outcomes; risk score; confidence; provenance ID	vector	physiological score or risk index	organ observation timepoint or simulation window	whole organ	Organ System AI Agent	cross-organ normalization; simulation update	simulation confidence
Organ system	Inter-organ interaction package	interaction graph; system response predictions; confidence; provenance ID	graph	interaction strength score	system-level interval	multi-organ	Body system AI Agent	graph propagation; confidence weighting	interaction stability score
Body system	Phenotype reasoning package	phenotype prediction; hypothesis ranking; constraint signals; confidence; provenance ID	table	clinical risk probability or phenotype class	clinical decision window	whole body	Full-Body AI Agent (feedback)	constraint broadcast; feedback update	phenotype confidence

## Sheet: S5b
From layer	To layer	Harmonization operator	Unit alignment	Temporal alignment	Spatial alignment	Sampling frequency handling	Uncertainty update rule	Output contract
Molecule	Organelle	Pathway projection and subcellular mapping	Convert raw molecular values to standardized activity scores	Single assay aligned to inferred organelle state snapshot	Map molecular signals to subcellular compartments	No interpolation; snapshot mapping with uncertainty increase	Increase uncertainty when mapping is indirect	Organelle state package
Organelle	Cell	State aggregation	Normalize organelle activity scores into cell-level descriptors	Align to cell-state inference window	Aggregate multiple organelle signals per cell	Weighted average across organelle observations	Propagate maximum uncertainty among contributors	Cell state package
Cell	Tissue	Region aggregation with anatomical priors	Convert cell probabilities to region composition percentages	Aggregate asynchronous cells into tissue snapshot	Spatial registration to tissue coordinates	Downsample to tissue observation interval	Add registration uncertainty term	Tissue region package
Tissue	Organ	Multimodal fusion with organ constraints	Scale tissue descriptors to organ functional scores	Interpolate tissue snapshots to organ simulation timestep	Region to organ aggregation using anatomical map	Interpolation with confidence penalty	Confidence weighted fusion	Organ functional package
Organ	Organ system	Cross-organ normalization and graph construction	Normalize organ scores to comparable scale	Align organ timelines to shared system interval	Graph nodes represent organs	Resample to common system interval	Graph-level uncertainty propagation	Inter-organ interaction package
Organ system	Body system	System integration and phenotype projection	Convert interaction strengths to phenotype risk probabilities	Aggregate system interval into clinical decision window	Whole-body abstraction	Windowed averaging	Conservative propagation using upper confidence bound	Phenotype reasoning package

## Sheet: S5c
Conflict type	Detection rule	Priority order (physiology-first)	Arbitration decision	Resolution action	Rollback rule	Escalation trigger	Recorded provenance
Unit mismatch across layers	Canonical unit definitions do not match target layer requirement	1 Physiological validity; 2 Unit compliance; 3 Uncertainty	Block propagation and force unit conversion before reasoning continues	Apply canonical conversion operator; re-validate	Return to last valid data object	Repeated conversion failure	Conversion log and rejected object IDs
Temporal sampling mismatch	Sampling frequency differs from target layer requirement	1 Preserve physiological timescale; 2 Minimize interpolation; 3 Confidence	Choose aggregation or resampling that preserves physiological dynamics	Downsample or interpolate with confidence penalty	Revert to previous time-aligned package if divergence detected	Temporal inconsistency after two iterations	Resampling method and timestep mapping
Spatial or resolution mismatch	Input spatial granularity incompatible with target layer	1 Anatomical consistency; 2 Resolution compatibility; 3 Uncertainty	Apply anatomical aggregation or registration before propagation	Region aggregation or spatial registration	Re-run registration with alternative parameters	Registration confidence below threshold	Registration model, parameters, confidence
Cross-layer prediction disagreement	Lower-layer output violates higher-level physiological constraints	1 Physiological constraints; 2 Evidence support; 3 Confidence score	Reject or down-rank lower-layer hypothesis if physiologically implausible	Request targeted recomputation at violating layer	Rollback to last physiologically consistent state	Repeated violation across iterations	Constraint ID and rejected hypotheses
High confidence but low evidence	Confidence score high but evidence chain incomplete	1 Evidence completeness; 2 Physiological plausibility; 3 Confidence	Reduce effective confidence and request evidence enrichment	Invoke additional tool or data source	Keep alternative hypothesis branch active	Evidence remains missing after enrichment	Evidence audit trail
Feedback loop divergence	Cross-layer updates increase disagreement over iterations	1 Global physiological stability; 2 Convergence; 3 Local fit	Stop iteration and select last stable global state	Freeze unstable branch; continue with stable hypotheses	Return to last converged reasoning graph	Divergence persists for predefined iterations	Iteration log and convergence metrics

## Sheet: S6
Multi-Agents systems	OriGene	Robin	Biomni	MAC-doctor	PharmaSwarm	AI Co-Scientist	Full-Body AI-Agent
General Purpose	Discover novel therapeutic targets via self-evolving reasoning	Automate closed-loop discovery with multi-agent lab simulation	Biomedical agent for 25 subfields using code-native reasoning	AI-assisted diagnostics with patient-specific data	Integrate omics, literature and market for drug discovery	Multi-agent workflow from problem to results	Reasoning across molecular to physiological levels to address systemic biological questions
Components	Coordinator, Planning, Reasoning, Critic, Reporting Agent	Crow, Falcon, Finch Agent	Retrieving, Reasoning, CodeAct Agent	Supervisor Agent, Doctor Agents	Terrain2Drug, Paper2Drug, Market2Drug Agent	Generation, Reflection, Ranking, Evolution, Meta-review Agent	Basic Agents and Full-Body AI-Agent
Input Perception	Coordinator parses user query	User provides disease; triggers Crow/Falcon/Finch	Retrieving fetches multi-source data	Supervisor parses problem; assigns to Doctors	Detects disease/target; triggers domain agents	Generation parses goals; calls tools	Full-Body AI-Agent perceives inputs and formulates multi-level problems
Hypothesis Generation	Coordinator decomposes; Reasoning proposes targets	Crow mines literature for candidates	Retrieving gathers datasets	Supervisor formulates hypotheses	Domain agents generate targets from omics, papers and market	Generation proposes from multi-source evidence	Full-Body AI-Agent generates cross-scale hypotheses integrating molecular to systemic mechanisms
Task Decomposition	Coordinator assigns subtasks	Falcon plans workflow, assigns agents	Reasoning embeds planning	Supervisor delegates tasks	System sequences agents	Supervisor coordinates generation, evaluation and reflection Agents	Full-Body AI-Agent decomposes systemic problem to basic agents
Data Analysis	Planning selects tools, processes data	Finch synthesizes causal chains	Reasoning processes data via 150+ tools	Doctors analyze images, labs and history clinical information	Domain agents perform enrichment, literature and market analytics	Gemini 2.0 and Generation analyze multimodal data	Basic agents process domain-specific data
Reasoning	Reasoning integrates multimodal outputs	Finch outputs refine reasoning	Reasoning evaluates mechanisms	Doctors integrate analyses	Cross-agent scoring and prioritization	Reflection evaluates and refines	Basic Agents iteratively exchange cross-level outputs until mechanism converges
Result Interpretation	Critic and Reporting validate and format	Integrates findings; ranks hypotheses	CodeAct converts results to workflows	Supervisor finalizes report	Scoring ranks outputs	Ranking and Evolution rank; diversify	Full-Body AI-Agent integrates multi-level outputs into unified system explanation
Output	Reporting produces final report	Designs, ranked drugs and visualizations	CodeAct outputs actions	Supervisor compiles summary	Report from ranked results	Meta-review integrates literature and evidence	Full-Body AI-Agent generates full-body maps, simulations and ranked strategies
Data & Tool Access	Accesses 500+ biomedical databases, pathway tools	Accesses literature via LLMs with PaperQA2 and local file repositories	Accesses 150 specialized tools, 105 software packages, and 59 biomedical databases	Accesses embedded medical knowledge base via Doctor and Supervisor Agents	Accesses omics data, literature, drug databases, and knowledge graphs via GET module	Accesses online literature databases, scientific web content, and local documents	Accesses to multi-scale biomedical data and computational tools
Biological Cases	Breast cancer: novel targets validated in organoids	dAMD: automated review, hypothesis, validation within anti-FGF2 candidate	Colorectal cancer: automated single-cell immune profiling	Sepsis: early shock detection; tailored antibiotics	Pancreatic cancer: repurposed glycolysis inhibitor validated preclinically	Neurodegeneration: iterative tau pathway modeling; intervention model	Systemic disease modeling (lung cancer metastasis, whole-body drug development)

## Sheet: S7
Agent	Role	Input	Output	Validation gates	Error detection procedures	Failure handling rules	Provenance tracking	Worked example	Overall runtime step
Full-Body AI Agent	Cross-layer orchestration, task decomposition, routing, arbitration, and reasoning trace management.	Research query; task objective; global constraints; outputs from all agents including representation type, scale, confidence, and provenance ID; current reasoning graph state.	Execution plan; ordered task list; routing decisions; arbitration decisions; updated reasoning graph; system-level confidence summary.	Input schema check; evidence grounding check; biological constraint consistency; convergence check across feedback loops.	Detect missing required fields; unsupported claims without evidence; cyclic reasoning without convergence; conflicts between layers.	Rollback to last valid state; re-route task to alternate agent; request additional evidence; terminate branch if unstable.	Global reasoning graph log; tool invocations; model versions; timestamps; parent-child reasoning lineage.	Receives mutation query, activates Molecule Agent, then routes outputs through Cell, Tissue, Organ, Organ System, and Body system agents to produce phenotype prediction.	Entry point for all queries and coordinator of the end-to-end workflow.
Molecule AI Agent	Mutation interpretation and molecular feature inference.	Variant identifier; gene name; molecular assay type; molecular feature matrix; measurement units; confidence estimate from data source.	Molecular embedding; mutation effect score; pathway activity profile; output confidence; provenance ID.	Gene and pathway ontology validation; unit compatibility; known molecular constraints; minimum evidence threshold.	Unknown variant; missing annotation; implausible pathway activation; high confidence but low evidence.	Switch annotation source; lower confidence; request additional databases; pass uncertainty upward.	Input checksum; annotation sources; transformation steps; model version.	BRCA1 mutation is transformed into a mutation effect score and pathway activity profile.	Starts mutation-to-phenotype chain at molecular scale.
Organelle AI Agent	Subcellular state inference linking molecular changes to cellular mechanisms.	Molecular embeddings; subcellular localization priors; organelle ontology labels; uncertainty estimates.	Organelle state vector; organelle interaction profile; output confidence; provenance ID.	Organelle ontology consistency; compatibility with cell-level biology.	Conflicting localization signals; unstable state inference; inconsistent subcellular mapping.	Request refinement from Molecule Agent; keep alternative hypotheses; escalate arbitration if unresolved.	Localization rules used; model configuration; uncertainty propagation record.	Molecular pathway changes converted into mitochondrial dysfunction signal.	Intermediate bridge between molecular and cellular levels.
Cell AI Agent	Cell state and lineage inference.	Single-cell expression matrix or embedding; organelle state vectors; batch metadata; quality metrics; uncertainty profile.	Cell state probabilities; lineage relationships; cell functional descriptors; output confidence; provenance ID.	Cell ontology check; lineage plausibility; cluster stability threshold.	Dropout artifacts; unstable clustering; contradictory cell states.	Re-cluster with new parameters; switch model; propagate uncertainty upward.	Preprocessing steps; quality control metrics; model parameters; random seed.	Single-cell data mapped to immune cell subtype and lineage trajectory.	Produces cellular representation used for spatial reasoning.
Tissue AI Agent	Spatial inference and tissue functional representation.	Cell state outputs; spatial omics measurements; histology features; anatomical region labels; uncertainty map.	Region-level graph; tissue function descriptors; spatial confidence map; provenance ID.	Spatial registration quality threshold; anatomical boundary consistency; resolution matching check.	Registration failure; resolution mismatch; mixed-cell signal inconsistency.	Re-register spatial data; request refined cell states; fallback to coarse model.	Registration parameters; segmentation model version; alignment metrics.	Spatial transcriptomics converted into region-level inflammation map.	Transforms cell-level outputs into tissue-level representations.
Organ AI Agent	Organ-level functional simulation and multimodal integration.	Tissue descriptors; imaging-derived features; physiological priors; temporal context; uncertainty profile.	Organ functional state; predicted organ outcomes; risk score; output confidence; provenance ID.	Physiological constraints; temporal consistency; agreement across modalities.	Simulation instability; tissue-organ inconsistency; modality conflict.	Re-run simulation with updated priors; request tissue refinement; retain competing hypotheses.	Simulation configuration; model version; input snapshot; runtime logs.	Liver tissue descriptors integrated with imaging to simulate liver functional reserve.	Produces organ-level outputs for system integration.
Organ System AI Agent	Inter-organ interaction modeling and system integration.	Multiple organ state vectors; systemic signals; aggregated uncertainty information.	Inter-organ interaction map; system response prediction; output confidence; provenance ID.	Known physiological interaction rules; cross-organ consistency checks.	Contradictory organ predictions; unstable interaction graph.	Trigger arbitration; request organ-level recomputation; confidence-weighted reconciliation.	Interaction model version; graph construction rules; assumptions log.	Heart and kidney outputs combined to infer cardio-renal interaction.	Integrates multiple organs before whole-body reasoning.
Body system AI Agent	Whole-body integration and clinical phenotype inference.	Organ system outputs; clinical variables including phenotypes, labs, and vitals; global priors; aggregated uncertainty.	Phenotype prediction; ranked global hypotheses; constraint signals; output confidence; provenance ID.	Clinical plausibility; consistency with lower-level evidence; global physiological constraints.	Phenotype unsupported by evidence chain; missing cross-layer support; overconfident prediction.	Send top-down constraints; request targeted recomputation in lower layers; preserve alternatives.	Evidence chain linking phenotype to lower layers; decision log; model version.	System-level outputs produce predicted clinical phenotype risk.	Final phenotype-level reasoning endpoint.

## Sheet: S8
Score	Molecular Level	Organelle Level	Cellular Level	Tissue Level	Organ Level	Organ System Level	Body System Level
Initiation Score	Key Outputs:	Key Outputs:	Key Outputs:	Key Outputs:	Key Outputs:	Key Outputs:	Key Outputs:
	• EMT activation index (E-cadherin/N-cadherin ratio)	• Mitochondrial membrane potential (ΔΨm)	• CTC viability percentage	• ECM stiffness (elastic modulus)	• Organ-specific vascular permeability coefficient	• Primary-to-circulation flux (cells/min)	• Systemic pro-inflammatory cytokines (IL-6, TNF-α)
	• β-catenin nuclear translocation fraction	• ATP production rate	• Anoikis-resistance index	• Spatial MMP activity gradient	• Shear stress distribution profile	• Lymphatic drainage index	• CRP levels
	• VEGF & Angiopoietin expression levels	• Mean ROS concentration	• Integrin αVβ3 expression	• Microvessel density (MVD)	• VE-cadherin junction integrity	• CTC hemodynamic residence time	• MDSC mobilization rate
	• MMP2/MMP9 transcript abundance	• UPR markers (BiP, CHOP) levels	• Caspase-3 activity	• α-SMA⁺ fibroblast fraction	• Local TGF-β concentration
Dissemination Score	Key Outputs:	Key Outputs:	Key Outputs:	Key Outputs:	Key Outputs:	Key Outputs:	Key Outputs:
	• Integrin-ligand binding affinity (Kd)	• Mitochondrial fission/fusion ratio (Drp1/Mfn2)	• PD-L1/CD47 expression levels	• Immune-exhaustion zone fraction (%)	• Pre-metastatic niche chemokine concentration	• Inter-organ dissemination probability matrix	• Circulating exosome-miRNA levels
	• Selectin ligand (sLeᵡ) expression	• Autophagosome count (LC3-II peak)	• Actin cytoskeleton remodeling index (F-actin distribution)	• Cytokine gradient maps (IL-8, CCL2)	• VEGFR1/2 expression distribution	• CTC dwell-time distribution across organs	• Systemic immunosuppressive factor concentrations
	• CXCR4/CXCL12 binding constant	• ER stress marker (p-eIF2α)	• Number of adhesion–detachment cycles	• ECM composition ratio (collagen vs. fibronectin)	• VCAM-1⁺ endothelial surface area	• Lymphatic vs. hematogenous transport ratio
Colonization Score	Key Outputs:	Key Outputs:	Key Outputs:	Key Outputs:	Key Outputs:	Key Outputs:	Key Outputs:
	• Chemokine homing index (CXCR4/CXCL12 adsorption efficiency)	• ER stress marker (GRP78) level	• Proliferation rate (Ki-67⁺ fraction)	• VEGF-A⁺ angiogenic hotspot area	• Tissue barrier flux (molecules/min)	• Multi-organ niche synergy index	• Systemic growth factor levels (IGF-1)
	• CCR7/CCL21 binding efficiency	• Organelle-specific autophagy rate	• Cyclin D1 expression level	• ECM remodeling index (LOX activity)	• Stromal–epithelial transition marker expression	• Systemic chemokine–immune coordination score	• Hormonal milieu (cortisol) concentration
	• Akt/ERK survival-signal activity	• Bcl-2/Bax anti-apoptotic ratio	• Dormancy marker (NR2F1) expression	• Treg/M2 macrophage co-localization fraction
